# Supplementary material for: The Effect of Probiotics and Synbiotics on Risk Factors Associated with Cardiometabolic Diseases in Healthy People—A Systematic Review and Meta-Analysis with Meta-Regression of Randomized Controlled Trials
Source: J Clin Med. 2020 Jun 8;9(6):1788. doi: 10.3390/jcm9061788 (PMC7357153; doi:10.3390/jcm9061788)
Supplement: Supplementary file 1 [file jcm-09-01788-s001.zip]

Archive with 3 entries (2 files):
- jcm-808048-PL-supplementary-for conversion/
- jcm-808048-PL-supplementary-for conversion/supplementary tables S1, S5.xls
- jcm-808048-PL-supplementary-for conversion/Supplementary tables S2-S6 and Supplementary figures.docx.docx
