# Supplementary material for: The Effect of Probiotics and Synbiotics on Risk Factors Associated with Cardiometabolic Diseases in Healthy People—A Systematic Review and Meta-Analysis with Meta-Regression of Randomized Controlled Trials
Source: J Clin Med. 2020 Jun 8;9(6):1788. doi: 10.3390/jcm9061788 (PMC7357153; doi:10.3390/jcm9061788)
Supplement: Supplementary file 1 [file jcm-09-01788-s001.zip › jcm-808048-PL-supplementary-for conversion/supplementary tables S1, S5.xls]

## Sheet: Table S1
Table S1. Baseline metabolic parameters in studies persons
No	study description	HOMA-IR baseline		glucose baseline			HbA1C baseline			insulin baseline			weight baseline (kg)		waist circumference baseline (cm)		BMI baseline (kg/m^2)		Total cholesterol baseline			LDL baseline			HDL baseline			TAG baseline			SBP baseline (mmHg)		DBP baseline (mmHg)		uric acid baseline			FIBRINOGEN baseline			CRP BASELINE			leukocyte count BASELINE			Waist/hip ratio BASELINE (cm)		C peptide BASELINE
	Reference/Year/Country/Sponsorship	Probio (mean±SD)	PBO (mean±SD)	Probio (mean±SD)	PBO (mean±SD)	glucose unit	Probio (mean±SD)	PBO (mean±SD)	HbA1C unit	Probio (mean±SD)	PBO (mean±SD)	insulin unit	Probio (mean±SD)	PBO (mean±SD)	Probio (mean±SD)	PBO (mean±SD)	Probio (mean±SD)	PBO (mean±SD)	Probio (mean±SD)	PBO (mean±SD)	chol unit	Probio (mean±SD)	PBO (mean±SD)	LDL unit	Probio (mean±SD)	PBO (mean±SD)	HDL unit	Probio (mean±SD)	PBO (mean±SD)	TAG unit	Probio (mean±SD)	PBO (mean±SD)	Probio (mean±SD)	PBO (mean±SD)	Probio (mean±SD)	PBO (mean±SD)	uric acid unit	Probio (mean±SD)	PBO (mean±SD)	Fibrinogen unit	Probio (mean±SD)	PBO (mean±SD)	CRP unit	Probio (mean±SD)	PBO (mean±SD)	10x	Probio (mean±SD)	PBO (mean±SD)	Probio (mean±SD)
1	Agerbaek et al./1995/Denmark/industry			4.9 (±1.0)	4.7 (±1.2)	mmol/l							77.6 (±8.3)	76.6 (±6.7)			24.3 (±2)	24.1 (±1.7)													130.9 (±13.4)	132 (±11.7)	83 (±8)	86.1 (±9.7)													0.89 (±0.04)	0.89 (±0.04)
2a	Agerholm-Larsen et al./2000/Denmark/industry												85.9 (±10.8)	85.5 (±11.7)			30 (±2.8)	29.9 (±3.48)	5.13 (±0.88)	5.01 (±0.76)	mmol/l	3.19 (±0.8)	2.81 (±0.72)	mmol/L	1.29 (±0.36)	1.33 (±0.57)	mmol/l	1,43 (±0,56)	2,13 (±1,68)	mmol/l	121.4 (±11.2)	122 (±13.28)	78.9 (±9.2)	80.3 (±10.75)				10.4 (±1.6)	10.2 (±0.85)	umol/l							0.88 (±0.11)	0.86 (±0.09)
2b													90.5 (±19.46)	85.5 (±11.7)			30.2 (±2.62)	29.9 (±3.48)	5.16 (±1.05)	5.01 (±0.76)	mmol/l	3.09 (±0.82)	2,81 (±0,72)	mmol/L	1.36 (±0.34)	1.33 (±0.57)	mmol/l	1,56 (±0,9)	2,13 (±1,68)	mmol/l	121.6 (±19.46)	122 (±13.28)	75.9 (±13.84)	80.3 (±10.75)				9.9 (±1.08)	10.2 (±0.85)	umol/l							0.88 (±0.11)	0.86 (±0.09)
2c													88.9 (±16.4)	85.5 (±11.7)			30.1 (±2.4)	29.9 (±3.48)	5.06 (±0.88)	5.01 (±0.76)	mmol/l	3.01 (±0.8)	2.81 (±0.72)	mmol/L	1.3 (±0.4)	1.33 (±0.57)	mmol/l	1,65 (±0,8)	2,13 (±1,68)	mmol/l	131.92 (±27.6)	122 (±13.28)	83 (±20.8)	80.3 (±10.75)				10.4 (±1.16)	10.2 (±0.85)	umol/l							0.87 (±0.08)	0.86 (±0.09)
3	Ahn et al./2015/South Korea/Non-industry	2.02 (±0.71)	2.17 (±0.89)	89.9 (±12.2)	90,6 (±14.6)	mg/dl				9.19 (±3.22)	9.66 (±3.51)	uIU/dL					24.7 (±2.91)	24.9 (±2.26)	210.5 (±26.8)	201.8 (±31)	mg/dL	125.1 (±29.1)	115.1 (±29.5)	mg/dL	46 (±7.57)	45.3 (±7.06)	mg/dL	210,2 (±77,2)	207 (±45,8)	mg/dL	120.4 (±15.3)	121.9 (±13.5)	78.3 (±10.4)	79.3 (±8.32)							1.25 (±1.13)	1.14 (±0.99)	mg/dL						2,08 (±0,86
4	Ahn et al./2015a/South Korea/Non-industry			89.5 (±11.65)	89.1 (±12.78)	mg/dl				10.4 (±3.96)	10.5 (±4.68)	uIU/dL					24.9 (±3.2)	24.8 (±2.62)	209.5 (±34.96)	211.8 (±34.13)	mg/dL	121.4 (±33.36)	123.7 (±32.94)	mg/dL	47.8 (±10.36)	47.3 (±7.78)	mg/dL	211 (±68,62)	204,4 (±47,23)	mg/dL	121.2 (±14.32)	120.3 (±12.94)	79.1 (±10.13)	79.3 (±8.81)							1.2 (±1.07)	1.22 (±0.95)	mg/dl				0.9 (±0.08)	0.91 (±0.08)	2.17 (±0.84)
5a	Andrade et al./2009/Portugal/industry																24.6 (±3.5)	24.9 (±3.40)	190 (±ND)	196 (±ND)	mg/dL	108 (±ND)	113 (±ND)	mg/dL	60 (±ND)	58 (±ND)	mg/dL	87 (±ND)	87 (±ND)	mg/dL
5b																	24.9 (±3.40)	24.6 (±3.50)	196 (±ND)	190 (±ND)	mg/dL	113 (±ND)	108 (±ND)	mg/dL	58 (±ND)	60 (±ND)	mg/dL	87 (±ND)	87 (±ND)	mg/dL
6	Bjerg et al./2015/DeNDmark/industry			5.16 (±ND)	5.11 (±ND)	mmol/L				42.38 (±ND)	43.79 (±ND)	pmol/l	74.4 (±ND)	71.6 (±ND)			23.7 (±ND)	23.7 (±ND)	4.05 (±ND)	4.12 (±ND)	mmol/L	2.28 (±ND)	2.35 (±ND)	mmol/L	1.3 (±ND)	1.29 (±ND)	mmol/L	1,06 (±ND)	1,06 (±ND)	mmol/l	121.2 (±ND)	119.5 (±ND)	73.6 (±ND)	73.2 (±ND)
7	Boesmans et al./2018/Belgium/Non-industry					mg/dL											23.6 (±2.1)	22.1 (±1.9)			mg/dL			mg/dL			mg/dL			mg/dL
8	Brahe et al./2015/Multicenter/Academic/industry	5.11 (±2.91)	3.94 (±2.59)	5.89 (±0.76)	5.81(±0.77)	mmol/l				113 (±55)	89 (±56)	pmol/l	91.1 (±9.4)	93.8 (±11.5)			34.2 (±3.1)	34.3 (±3.8)	6.13 (±1.06)	5.76 (±0.69)	mmol/l	3.73 (±0.84)	3.44 (±0.74)	mmol/l	1.46 (±0.26)	1.56 (±0.42)	mmol/L	1,69 (±0,83)	1,07 (±0,32)	mmol/l											2.9 (±3.78)	4.14 (±2.9)	mg/L	5.55 (±1.05)	5.6 (±1.64)	109/l			958 (±344)
9	Bukowska et al./Poland/Non-industry			110 (±11)	104 (±10)	mg/dl											26.6 (±3.7)	25.9 (±2.6)	233 (±36)	216 (±31)	mg:dl	156 (±36)	140 (±32)	mg/dl	47 (±10)	48 (±10)	mg/dl	122 (±61)	127 (±42)	mg/dl	133 (±12)	125 (±15)	88 (±7)	83 (±9)				319 (±82)	320 (±85)	mg/dl
10	Chang et al./2011/South Korea/Non-industry/industry			89.26 (±9.16)	88.93 (±8.86)	mg/dl	5.4 (±0.32)	5.37 (±0.27)	%				61.31 (±13.91)	60.06 (±10.83)	79.43 (±11.42)	79.13 (±8.73)	22.63 (±3.26)	22.13 (±2.8)	182.58 (±31.63)	179.89 (±27.42)	mg/dL	110.86 (±24.97)	107.35 (±23.08)	mg/dL	58.09 (±14.32)	57.33 (±12.12)	mg/dl	100,11 (±61,22)	95,25 (±51,84)	mg/dl	110.26 (±11.6)	110.91 (±11.51)	70.71 (±9.2)	71.66 (±12.8)
11a	Cox et al./2014/Multicenter/industry									12.31 (±7.55)	13.56 (±11.8)	mU/l					24.6 (±3.2)	24.1 (±3.1)	4.92 (±0.92)	4.92 (±0.73)	mmol/l				1.56 (±0.33)	1.55 (±0.42)	mmol/l	1.11 (±0.5)	1.55 (±0.42)	mmol/l					268.7 (±64.9)	280.2 (±76.1)	umol/l				1.53 (±2.59)	2.12 (±2.39)	mg/l	5.65 (±1.54)	5.58 (±1.35)	109/l
11b										12.68 (±8.33)	13.56 (±11.8)	mU/l					24.4 (±3.8)	24.1 (±3.1)	4.62 (±0.78)	4.92 (±0.73)	mmol/l				1.52 (±0.31)	1.55 (±0.42)	mmol/l	1,11 (±0,54)	1.55 (±0.42)	mmol/l					265.8 (±62.3)	280.2 (±76.1)	umol/l				2.55 (±3)	2.12 (±2.39)	mg/l	5.42 (±1.11)	5.58 (±1.35)	109/l
12	de Roos et al./2017/Netherlands/Non-industry																24.2 (±ND)	25.6 (±ND)																							2 (±2.9)	2.6 (±3.3)	mg/L
13	Fabian et al./2006/Austria/industry												58.5 (±8.6)	59.4 (±7.7)			20.7 (±3)	21 (±2.7)	4.3(±0.7)	4.5(±0.7)	mmol/l	2.5 (±0.6)	2.7 (±0.6)	mmol/l	1.6 (±0.4)	1.7 (±0.3)	mmol/l	0,67 (±0,2)	0,65 (±0,2)	mmol/l
14	Gleeson et al./2012/United Kingdom/industry												74.3 (±14.9)	69.4 (±11.6)			24.2 (±3.4)	23.2 (±2.7)																										5.56 (±1.24)	5.5 (±1.35)	109/l
15	Gohel et al./2016/India/Non-industry																																											6.51 (±1.34)	6.61 (±1.68)	109/l
16	Gomes et al./2017/Brazil/Non-industry						6.07 (±0.42)	6.46 (±0.85)	%				76.58 (±9.94)	83.55 (±13.44)	93.95 (±8.37)	97.5 (±10.4)	31.7 (±3.9)	33.34 (±4.69)	5.3 (±0.9)	5.09 (±1.25)	mmol/L	3.52 (±0.7)	3.19 (±1.02)	mmol/L			mmol/L			mmol/L																	0.6 (±0.6)	0.61 (±0.0)6
17	Greany et al./2008/USA/Non-industry/industry												71.3 (±13.7)	64 (±12.6)			24.1 (±3.1)	22.8 (±3.5)	3.63 (±0.5)	3.73 (±0.53)	mmol/L	2.07 (±0.49)	2.03 (±0.4)	mmol/l			mmol/l			mmol/L
18	Guillemard et al./2010/Multicenter/industry																24 (±2.8)	24.2 (±2.9)																										6.33 (±1.83)	6.6 (±1.79)	103/uL
19	Hatakka et al./2008/Finland/industry			4.9 (±0.46)	4.9 (±0.46)	mmol/l							80.4 (±10.56)	80.4 (±10.56)			24.85 (±3.05)	24.85 (±3.05)	6.22(± 0.82)	6.22 (±0.82)	mmol/L	4.2 (±0.72)	4.2 (±0.72)	mmol/L	1.38 (±0.32)	1.38 (±0.32)	mmol/l	1,5 (±0,82)	1,5 (±0,82)	mmol/l	129.65 (±10.03)	129.65 (±10.03)	85.7 (±8.71)	85.7 (±8.71)
20a	Hibberd et al./2019/Multicenter/industry			5.16 (±0.35)	5.21 (±0.54)	mmol/l	35.7 (±3.5)	34.7 (±2.8)	mmol/mol	9.15 (±6.1)	8.09 (±4.3)	mU/l	88.9 (±10.3)	88.7 (±12.5)	103.3 (±7.5)	102.1 (±7.5)	30.9 (±1.9)	31 (±2.2)	5.14(±0.86)	5.16 (±0.86)	mmol/l	3.12 (±0.66)	3.05 (±0.75)	mmol/l	1.41 (±0.4)	1.56 (±0.45)	mmol/l	1,33 (±0,58)	1,2 (±0,67)	mmol/l											2.78 (±2.6)	1.73 (±1.4)	mg/l				0.933 (±0.073)	0.921 (±0.065)
20b				5.22 (±0.42)	5.21 (±0.54)	mmol/l	35.2 (±3.3)	34.7 (±2.8)	mmol/mol	8.15 (±4.3)	8.09 (±4.3)	mU/l	87.7 (±11.3)	88.7 (±12.5)	102.1 (±7.3)	102.1 (±7.5)	31.2 (±2)	31 (±2.2)	5.58 (±0.9)	5.16 (±0.86)	mmol/l	3.39 (±0.84)	3.05 (±0.75)	mmol/l	1.57(±0.39)	1.56 (±0.45)	mmol/l	1,36 (±0,66)	1,2 (±0,67)	mmol/l											2.58 (±2.6)	1.73 (±1.4)	mg/l				0.92 (±0.049)	0.921 (±0.065)
21a	Higashikawa et al./2016/Japan/Non-industry	1.87 (±0.92)	2.09 (±1.16)	101.7 (±11.46)	98.1 (±6.71)	mg/dl	5.2 (±0.41)	5.18 (±0.4)	%	7.46 (±3.62)	8.56 (±4.74)	uU/ml	69.6 (±9)	69.2 (±9)	94.67 (±6.14)	94.79 (±6.35)	26.84 (±1.15)	27.37 (±1.43)	225.7 (±36.66)	228.3 (±57.69)	mg/dl	138.3 (±33.45)	143.1 (±54.56)	mg/dl	64 (±13.75)	63.2 (±15.21)	mg/dl	127,9 (±73,78)	114,6 (±61,27)	mg/dl	143.4 (±15.3)	138.2 (±15.6)	86.9 (±10)	85.6 (±10.3)
21b		1.73 (±0.83)	2.09 (±1.16)	102.1 (±13.29)	98.1 (±6.71)	mg/dl	5.17 (±0.5)	5.18 (±0.4)	%	6.75 (±2.84)	8.56 (±4.74)	uU/ml	71.4 (±7.9)	69.2 (±9)	95.33 (±5.64)	94.79 (±6.35)	27.1 (±1.24)	27.37 (±1.43)	228.2 (±41.24)	228.3 (±57.69)	mg/dl	133.8 (±39.87)	143.1 (±54.56)	mg/dl	71.9 (±14.66)	63.2 (±15.21)	mg/dl	113,9 (±43,99)	114,6 (±61,27)	mg/dl	140.8 (±22.1)	138.2 (±15.6)	83.8 (±12.1)	85.6 (±10.3)
22a	Ibrahim et al./2018/Malaysia/Non-industry/industry												63 (±10.3)	61.4 (±10.4)			21.8 (±3.4)	21.1 (±2.8)													120.7 (±3.4)	117.6 (±3.4)	68.6 (±2.4)	70.4 (±1.1)
22b													64.1 (±10.2)	60.6 (±9.9)			22.1 ±3.4	21.1 ±2.7													121 (±3.8)	118 (±3.2)	71.4 (±2.4)	70.7 (±1.5)
23	Inoue et al./2018/Japan/Non-industry						6.3 (±2.1)	6 (±0.7)	%				60.6 (±11.5)	56.4 (±7.3)			24 (±2.8)	23 (±2.7)	222.9 (±38.5)	209.9 (±37.9)	mg/dl	132.5 (±34.5)	121.5 (±34)	mg/dl	61.3 (±15.8)	66.5 (±16.3)	mg/dl	164,2 (±122,1)	119,2 (±41,9)	mg/dl	139 (±21)	133 (±15)	76 (±10)	73 (±9)	4.6 (±1.2)	5 (±1.3)	mg/dl				0.085 (±0.097)	0.162 (±0.393)	mg/l
24	Ito et al./2017/Japan/Non-industry			89.1 (±7.2)	91.2 (±7.6)	mg/dl											22.4 (±2.8)	23.3 (±2.8)	226.9(±30.8)	228.9 (±25.7)	mg/dl	143.5 (±20.9)	143.3 (±20.4)	mg/dl	55.7 (±13.8)	58 (±12.4)	mg/dl	108,1 (±45,6)	120,2 (±74,5)	mg/dl	118.3 (±13.5)	118 (±11.8)	68.7 (±8.7)	72.2 (±8.1)
25a	Ivey et al./2014/Australia/Non-industry/industry	2.47 (±1.27)	2.48 (±1.45)	5.53 (±0.57)	5.64 (±1.01)	mmol/L	5.74 (±0.41)	5.86 (±0.65)	%	9.93 (±4.75)	9.63 (±4.82)	mU/ml			103 (±10)	101 (±12)	30.6 (±3.8)	30.2 (±4.3)
25b		2.45 (±1.18)	2.44 (±1.29)	5.59 (±1.15)	5.36 (±0.55)	mmol/L	5.83 (±0.670)	5.56 (±0.36)	%	9.77 (±4.59)	9.99 (±4.49)	mU/ml			100 (±9)	100 (±9)	30.8 (±3.5)	30.8 (±3.5)
26a	Ivey et al./2015/Australia/Non-industry/industry																31 (±4)	30 (±4)	5.52 (±0.95)	5.35 (±1.4)	mmol/L	3.31 (±0.77)	3.22 (±1.16)	mmol/L	1.42 (±0.37)	1.36 (±0.32)	mmol/L	1,7 (±0,77)	1,7 (±0,94)	mmol/L	131 (±13)	130 (±12)	74 (±11)	74 (±7)
26b																	31 (±4)	31 (±4)	5.2 (±1.12)	5.22 (±1.12)	mmol/L	3.07 (±0.92)	3.1 (±0.95)	mmol/L	1.41 (±0.33)	1.42 (±0.35)	mmol/L	1,58 (±0,74)	1,53 (±0,79)	mmol/L	132 (±12)	130 (±12)	76 (±10)	74 (±7)
27	Jones et al./2016/CaNDda/industry												78.55 (±11.38)	81.66 (±12.41)			26.83 (±3.05)	27.62 (±2.81)	6.36 (±0.79)	5.89 (±0.59)	mmol/l	4.53 (±0.65)	4.14 (±0.49)	mmol/l	1.33 (±0.46)	1.24 (±0.3)	mmol/l	1,5 (±0,79)	1,5 (±0,73)	mmol/l	130.12 (±11.22)	131.56 (±11.58)	78.48 (±5.35)	77.61 (±6.85)				2.63 (±0.87)	2.5 (±0.66)	g/L	2.00 (0.80–4.43) (ND)	1.63 (0.90–3.25) (ND)	mg/L
28	Kadooka et al./2010/Japan/nd												76.9 (±10.04)	77.1 (±10.49)	93 (±6.02)	93,9 (±5.42)	27.5 (±1.67)	27.2 (±1.69)																													0.92 (±0.037)	0.931 (±0.037)
29a	Kadooka et al./2013/Japan/Non-industry												74.5 (±10.2)	75.5 (±11.2)	93.9 (±5.9)	94.6 (±6.9)	27.5 (±1.9)	27.2 (±1.9)
29b													74 (±9.7)	75.5 (±11.2)	93 (±6.1)	94,6 (±6.9)	27.2 (±1.8)	27.2 (±1.9)
30	Kawase et al./2000/Japan/Non-industry			93.3 (±10.75)	107.9 (±46.17)	mg/dl							72.7 (±10.44)	75.7 (±12.02)					230.2 (±43.32)	217.7 (±30.99)	mg/dl						mg/dl	151,7 (±43,96)	160 (±69,57)	mg/dl	122.58 (±9.99)	124.37 (±10.56)			7.29 (±1.4)2	6.28 (±1.01)	mg/dl							6.12 (±1.27)	6.99 (±1.46)	103/μl
31a	Kim et al./2018/South Korea/Non-industry/Non-industry	1.6 (±1.12)	1.2 (±1.12)	5.21 (±0.56)	5.14 (±0.56)	mmol/L	5.4 (±0.28)	5.2 (±0.28)	%	47.2 (±34.93)	36.1 (±34.93)	mmol/L	77.8 (±6.99)	77.3 (±6.99)	89.7 (±7.83)	93 (±8.1)	28.6 (±1.96)	28.6 (±1.96)	5.23 (±0.67)	5.07 (±0.67)	mmol/L	3.25 (±0.64)	3.22 (±0.67)	mmol/L	1.41 (±0.34)	1.36 (±0.34)	mmol/L	1,52 (±0,78)	1,44 (±0,78)	mmol/L											0.97 (±1.01)	0.98 (±1.01)	mg/L				0.87 (±0.028)	0.87 (±0.028)
31b		1.5 (±1.2)	1.2 (±1.12)	5.22 (±0.56)	5.14(±0.56)	mmol/L	5.3 (±0.56)	5.2 (±0.28)	%	45.1 (±32.98)	36.1 (±34.93)	mmol/L	73.3 (±6.99)	77.3 (±6.99)	95.4 (±8.1)	93 (±8.1)	28.2 (±2.24)	28.6 (±1.96)	5.23 (±0.67)	5.07 (±0.67)	mmol/L	3.19 (±0.67)	3.22 (±0.67)	mmol/L	1.54 (±0.31)	1.36 (±0.34)	mmol/L	1,38 (±0,78)	1,44 (±0,78)	mmol/L											1.3 (±1.01)	0.98 (±1.01)	mg/L				0.88 (±0.056)	0.87 (±0.028)
32	Kim et al./2017/South Korea/Non-industry												71.9 (±8.09)	73.2 (±10.03)			26.6 (±1.3)	27.1 (±1.57)																	127 808 (± 38 889)	146 921 (±29 685)	ND
33	Klein et al./2008/Germany/Non-industry																		4.5(±0.9)	4.4 (±0.9)	mmol/l	2.5 (±0.8)	2.5 (±0.8)	mmol/l	1.5(±0.3)	1.5(±0.3)	mmol/l	0.8(±0.4)	1.0 (±0.42)	mmol/l
34	Lambert et al./2017/Denmark/industry/Non-industry																26.02 (±5.38)	25.45 (±3.34)	5.384 (±0.192)	5.633 (±0.1)	mmol/l	3.262 (±0.159)	3.404 (±0.169)	mmol/l	1.762 (±0.154)	1.733 (±0.097)	mmol/l	1,196 (±0,086)	1,178 (±0,104)	mmol/l	125 (±1.89)	124.5 (±2.21)	78.9 (±1.36)	78.2 (±1.26)
35a	Lee et al./2017/USA/Non-industry	1,11 (±1,09)	1,11 (±1,09)	86.9 (±7.12)	86.9 (±7.12)	mg/dL				5.06 (±4.81)	5.06 (±4.81)	mU/L			85.1 (±7.6)	85.1 (±7.6)	24.2 (±2.6)	24.2 (±2.6)	165 (±32.86)	165 (±32.86)	mg/dL	92.3 (±27.93)	92.3 (±27.93)	mg/dL	54.2 (±10.95)	10.95 (±2.0)	mg/dL	90.4 (±34.5)	90.4 (±34.5)	mg/dL	107 (±10)	107 (±10)	73 (±7)	73 (±7)							2.07 (±5.53)	2.07 (±5.53)	mg/L
35b
35c
36a	Lin et al./1989/USA/industry																		214.9 (±ND)	211.3 (±ND)	mg/dL	139 (±ND)	136.7 (±ND)	mg/dl	52.2 (±ND)	53 (±ND)	mg/dL	118.6 (±ND)	108.3(± ND)	mg/dL
36b																			206.3 (±ND)	208 (±ND)	mg/dl	131.2 (±ND)	134.1 (±ND)	mg/dl	52.2 (±ND)	50 (±ND)	mg/dl	114.9 (±ND)	119.7 (±ND)	mg/dl
37	Macfarlane et al../2013/United Kingdom/Non-industry			5.5 (±0.7)	5.5 (±1.0)	mmol/L				15.4 (±21.6)	10.6 (±14.8)	mU/L	75.7 (±17.5)	75.4 (±17.8)			26.9 (±4.2)	26.9 (±4.2)	5.1 (±1)	5 (±0.9)	mmol/L	2.9 (±0.9)	2.8 (±0.9)	mmol/L	1.3 (±0.8)	1.3 (±0.8)	mmol/L	1.3 (±0.8)	1.3 (±0.8)	mmol/L											5.4 (±5.3)	4 (±1.8)	mg/L
38	Madjd et al./2016/Multicenter/Non-industry	2.93 (±1.03)	2.86 (±0.92)				5.11 (±0.48)	5.01 (±0.57)	%	12.85 (±3.98)	12.69 (±3.63)	mU/mL	82.69 (±9.87)	82.45 (±11.01)	101.18 (±7.19)	101.33 (±10.1)	32.14 (±3.2)	32.05 (±3.94)	4.24 (±0.61)	4.14 (±0.62)	mmol/L	2.36 (±0.6)	2.28 (±0.6)	mmol/L	1.2 (±0.2)	1.19 (±0.18)	mmol/L	1.48 (±0.33)	1.48 (±0.31)	mmol/L
39a	Mohammad Moradi et al./2015/Iran/non-industry												60.44 (±5.96)	60.33 (±4.63)			22.38 (±2.01)	22.14 (±0.97)	4.82 (±0.6)	4.99 (±0.13)	mmol/L
39b													59.35 (±6.57)	60.33 (±4.63)			21.94 (±2.19)	22.14 (±0.97)	4.72 (±0.16)	4.99 (±0.13)	mmol/L
40	NDruszewicz et al./2002/Poland/Non-industry			6.11 (±1.22)	5.66 (±0.72)	mmol/L				11.1 (±5.7)	8.3 (±4.6)	µU/ml					24.8 (±4.8)	25.8 (±3.7)	5.59 (±0.88)	5.51 (±0.75)	mmol/L	3.57 (±0.96)	3.52 (±0.8)	mmol/L	1.16 (±0.21)	1.19 (±0.39)	mmol/L	1.37 (±0.43)	1.4 (±0.61)	mmol/L	134 (±20)	128 (±18)	89 (±13)	89 (±17)				3.8 (±0.37)	3.68 (±0.4)	g/L
41	Nishiyama et al./2018/Japan/industry			95 (±80-140)	94.5 (±78-133)	mg/dL	5.3 (±4.9-6.8)	5.4 (±0.3)	%										215.3 (±34.2)	214.3 (±36.5)	mg/dL	133 (±31.3)	129.7 (±35)	mg/dL	63.6(±16.4)	61.9 (±14)	mg/dL
42	Nova et al./2011/Spain/Non-industry																																								1.38 (±1.44)	0.88 (±0.72)	mg/L
43	Ostan et al./2015/Multicenter/Non-industry			5.08 (±0.48)	5.04 (±0.46)	mmol/l
44	Osterberg et al./2015/USA/Non-industry			4.5 (±0.3)	4 (±1.33)	mmol/l				6.1 (±4.5)	5.2 (±4.64)	mIU/ml					23.9 (±2.7)	23.2 (±1.99)																							2 (±1.5)	1.4 (±1.33)	ng/ml
45a	Rajkuma et al./2014/india/Non-industry			88 (±4.26)	89.3 (±12.78)	mg/dL				18.4 (±1.04)	17.9 (±2.01)	µU/ml							165.1 (±22.3)	197.8 (±53.91)	mg/dL	102.8 (±19.09)	136.3 (±54.95)	mg/dL	29.6 (±4.33)	35.9 (±11.03)	mg/dL	140.7 (±68.16)	128 (±8.75)	mg/dL											5.6 (±2.01)	5.3 (±2.25)	mg/L
45b				86.7 (±8.32)	89.3 (±12.78)	mg/dL				18 (±1.16)	17.9 (±2.01)	µU/ml							215.1 (±30.44)	197.8 (±53.91)	mg/dL	150.3 (±32.57)	136.3 (±54.95)	mg/dL	34.8 (±8.63)	35.9 (±11.03)	mg/dL	150 (±32.88)	128 (±8.75)	mg/dL											6.2 (±1.58)	5.3 (±2.25)	mg/L
46	Sadrzadeh-Yeganeh et al./2010/Multicenter/industry												60.7 (7)	58.5 (6.8)			23 (±2.4)	23 (±2.4)	4.81 (±0.62)	4.5 (±0.66)	mmol/l	2.85 (±0.46)	2.62 (±0.5)	mmol/l	1.27 (±0.26)	1.31 (±0.23)	mmol/l			mmol/l
47	Sanchez et al./2014/Multicenter/industry			4.9 (±38.58)	5.1 (±40.48)	mmol/l				63.5 (±232.28)	61 (±484.17)	pmol/l	95.1 (±103.07)	94 (±118.26)	103.3 (±82.67)	103.6 (±86.51)	33.8 (±25.98)	33.3 (±25.39)	4.6 (±7.08)	4.3 (±6.34)	mmol/l	2.8 (±6.29)	2.5 (±5.55)	mmol/l			mmol/l	1.1 (±3.14)	1.1 (±3.17)	mmol/l			76.4 (±62.2)	76.8 (±61.11)							4.6 (±40.94)	5.4 (±54.76)	mg/l
48a	Savard et al./2011/CaNDda/industry												66 (±12.7)	66.1 (±11)	80.2 (±10.4)	82.7 (±10.2)	22.8 (±3.8)	23.8 (±4.1)	4.41 (±1.2)	4.74 (±0.96)	mmol/l	2.51 (±0.94)	2.48 (±0.82)	mmol/l	1.5 (±0.25)	1.68 (±0.35)	mmol/l	0.87 (±0.42)	1.26 (±0.82)	mmol/l	104.6 (±9.3)	103.8 (±8.8)	70.2 (±5.7)	69 (±8.1)
48b													70,6 (11,9)	66,1 (11)	81,9 (±7,2)	82,7 (±10,2)	23.7 (±2.7)	23.8 (±4.1)	4,4 (±0,8)	4,74 (±0,96)	mmol/l	2.42 (±0.66)	2.48 (±0.82)	mmol/l	1.6 (±0.26)	1.68 (±0.35)	mmol/l	0.83 (±0.37)	1.26 (±0.82)	mmol/l	106.2 (±8.7)	103.8 (±8.8)	71.3 (±6.9)	69 (±8.1)
49	Simon et al./2015/Multicenter/Non-industry			78.3 (±6.8)	ND	mg/dl							87 (±23)	87 (±22)	99.1 (±17.1)	99.1 (±17.1)	29.2 (±7)	29.2 (±7)													138 (±21)	138 (±21)	85 (±11)	85 (±11)
50	Simons et al./2006/Australia/Industry			5 (±2.69)	5.2 (±3.03)	mmol/l											27 (±5.7)	24.4 (±3.7)	6.2 (±1)	6.3 (±1.1)	mmol/l	4 (±1)	3.9 (±1.1)	mmol/l			mmol/l	1.6 (±0.7)	1.4 (±0.9)	mmol/l	132 (±14)	134 (±17)	80 (±10)	83 (±13)							1.5 (±4.16)	0.7 (±2.34)	mg/l
51a	Stenman et al./2016/Multicenter/industry			5.16 (±0.35)	5.21 (±0.54)	mmol/l							88.9 (±10.3)	88.7 (±12.5)	103.3 (±7.5)	102.1 (±7.5)	30.9 (±1.9)	31 (±2.2)	5.14 (±0.86)	5.16 (±0.86)	mmol/l	3.12 (±0.66)	3.05 (±0.75)	mmol/l				1.33 (±0.58)	1.2 (±0.67)	mmol/l
51b				5.22 (±0.42)	5.21 (±0.54)	mmol/l							87.7 (±11.3)	88.7 (±12.5)	102.1 (±7.3)	102.1 (±7.5)	31.2 (±2)	31 (±2.2)	5.58 (±0.9)	5.16 (±0.86)	mmol/l	3.39 (±0.84)	3.05 (±0.75)	mmol/l				1.36 (±0.66)	1.2 (±0.67)	mmol/l
52a	Szulińska et al./2018/Poland/Non-industry																36.57 (±5.95)	36.1 (±11.93)													134.8 (±10.1)	133.64 (±12.2)	79.88 (±8.05)	83.76 (±7.26)
52b																	36 (±5.2)	36.1 (±11.93)													133.5 (±10.86)	133.64 (±12.2)	82.46 (±5.53)	83.76 (±7.26)
53a	Szulińska et al./2018a/Poland/Non-industry	8.69 (±3.0)	6.92 (±2.46)	98.6 (±5.97)	96.32 (±14.35)	mg/dL				35.74 (±12.05)	29.28 (±9.87)	IU/L	94.46 (±16.61)	92.81 (±11.93)	109.84 (±11.66)	108.9 (±0.31)			218.56 (±32.75)	203.6 (±35.21)	mg/dL	119.4 (±31.86)	113.28 (±35.25)	mg/dL	52.48 (±10.71)	52.32 (±9.93)	mg/dL	165.04 (±78.15)	141.76 (±62.88)	mg/dL
53b		6.49 (±2.59)	6.92 (±2.46)	92.81 (±9.72)	96.32 (±14.35)	mg/dL	ND	ND	ND	28.22 (±10.55)	29.28 (±9.87)	IU/L	92.92 (±13.66)	92.81 (±11.93)	109.65 (±10.66)	108,9 (±0,31)			222.27 (±43.45)	203.6 (±35.21)	mg/dL	129.38 (±46.81)	113.28 (±35.25)	mg/dL	58.27 (±11.96)	52.32 (±9.93)	mg/dL	134.12 (±45.98)	141.76 (±62.88)	mg/dL
54a	Tenore et al./2019/Italy/Non-industry			107.2 (±8.5)	99.1 (±8.7)	mg/dL													239.1 (±11.9)	235.5 (±13.3)	mg/dL	165.8 (±11.7)	152.1 (±11.1)	mg/dL	38.5 (±7.2)	36.7 (±7.5)	mg/dL	200.1 (±19)	180.4 (±16.8)	mg/dL
54b				100 (±8.9)	99.1 (±8.7)	mg/dL													237.6(±14.3)	235.5 (±13.3)	mg/dL	156.4 (±11.6)	152.1 (±11.1)	mg/dL	35.4 (±6.7)	36.7 (±7.5)	mg/dL	185.2 (±18.3)	180.4 (±16.8)	mg/dL
55	Trautvetter et al./2012/Germany/industry
56a	Usinger et al./2010/Denmark/Industry																26 (±4)	26 (±4)	5.2 (±0.8)	4.9 (±0.7)	mmol/l	3.5 (±0.7)	3.1 (±0.7)	mmol/l	1.0 (±0.3)	1.30 (±0.3)	mmol/l	1.04 (±0.44)	1.13 (±0.4)	mmol/l
56b																	27 (±4)	26 (±4)	5.3 (±0.7)	4.9 (±0.7)	mmol/l	3.5 (±1)	3.1 (±0.7)	mmol/l	1.0 (±0.3)	1.30 (±0.3)	mmol/l	0.88 (±0.36)	1.13 (±0,4)	mmol/l
57	Valentini et al./2015/Multicenter/Non-industry			92.5 (±2.3)	94.5 (±4.1)	mg/dl				8.9 (±1.3)	9 (±1.1)	µU/ml							227 (±7.9)	215(±75)	mg/dl							113 (±8.7)	120 (±11.5)	mg/dl								392 (±19.3)	377 (±17.3)	mg/dl	2.9 (±0.7)	3.6 (±0.6)	mg/l	6 (±0.26)	6.1 (±0.24)	109/l
58	Välimäki et al./2012/Finland/Non-industry
59	Venkataraman et al./2018/India/nd	56.4 (±5.61)	48.7 (±5.98)							10.7 (±3.12)	9.56 (±3.16)	ND
60	Xiao et al./2003/Japan/industry/Non-industry												68.7 (±26)	67.2 (±30.4)					243.9 (±60.8)	243.9 (±61.6)	mg/dl	154 (±86)	162.1 (±63.2)	mg/dl	62.1 (±59.2)	54.4 (±61.6)	mg/dl	139.2 (±248.8)	139.2 (±248.8)	mg/dl
61a	Zarrati et al./2014/Iran/Non-industry												86.68 (±15.3)	87 (±22)	112 (±10.88)	110.3 (±13)	32 (±3.62)	33.9 (±6.73)													11.74 (±0.98)	11.7 (±1.14)	7.56 (±0.17)	7.71 (±0.17)							8 (±3.5)	10 (±5.69)	pg/ml hs-CRP
61b													90.63 (14)	87 (22)	113.28 (±18.44)	110.3 (±13)	33.8 (±6.35)	33.9 (±6.73)													11.9 (±1.03)	11.7 (±1.14)	7.91 (±0.73)	7.71 (±0.71)							10.66 (±5.36)	10 (±5.69)	pg/ml hs-CRP
[truncated: 2 more columns]

## Sheet: Table S5
Table S5. Effects sizes regarding metabolic outcomes
									Outcome/References	CHANGE SCORES DATA
Outcome/References	ENDPOINT DATA									SMD (95% CI)	Z-value	Heterogeneity	Tau	Intercept (95%CI)†	Eagerrs'test
HOMA-IR	SMD (95% CI)	Z-value	Heterogeneity	Tau	Intercept (95%CI)†	Eagerrs'test			Glucose
Brahe 2015									Boesmans 2018	-0.006	-0.073	Q=7.108	t2=0	-1.96 (-5.83 - 1.91)	p=0.27
Higashikawa 2016a									Brahe 2015	(-0.171, 0.159)	p=0.942	p=0.525 (df=8)	t=0
Higashikawa 2016b	0.053	0.479	Q=30.682	t2=0.097	-3.5439 (-9.67779 - 2.59)	p=0.23203			Chang 2011			I2=0
Ivey 2014b	(-0.154, 0.27)	p=0.632	p=0.004 (df=13)	t=0.312					Higashikawa 2016a
Ivey 2014b			I2=57.63						Higashikawa 2016b
Kim 2018a									Ivey 2014a
Kim 2018b									Ivey 2014b
Lee 2017a									Sanchez 2014
Lee 2017b									Szulińska 2018a
Lee 2017c									HbA1c	SMD (95% CI)	Z-value	Heterogeneity	Tau	Intercept (95%CI)†	Eagerrs'test
Madjd 2016									Chang 2011
Szulińska 2018a									Higashikawa 2016a
Szulińska 2018b									Higashikawa 2016b	-0.012	-0.11	Q=0.044	t2=0	-0.01546 (-0.98517 - 0.95424)	p=0.96272
Venkataraman 2018									Ivey 2014a	(-0.025, 0.20)	p=0.91	p=1 (df=4)	t=0
Glucose	SMD (95% CI)	Z-value	Heterogeneity	Tau	Intercept (95%CI)†	Eagerrs'test			Ivey 2014b			I2=0
Ahn 2015
Brahe 2015
Bukowska 1998	-0.009	-0.09	Q=59.66	t2=0.12	-2.79448 (-5.75133 - 0.16236)	p=0.06283
Higashikawa 2016a	(-0.188, 0.17)	p=0.92	p=0 (df=24)	t=0.346					Weight	SMD (95% CI)	Z-value	Heterogeneity	Tau	Intercept (95%CI)†	Eagerrs'test
Higashikawa 2016b			I2=59.772						Agerholm-Larsen 2000a
Ivey 2014a									Agerholm-Larsen 2000b
Ivey 2014b									Agerholm-Larsen 2000c	-0.07	-0.77	Q=1.835	t2=0	0.4493 (-1.06159 - 1.96019)	p=0.50466
Kawase 2000									Chang 2011	(-0.24, 0.10)	p=0.44	p=0.986 (df=8)	t=0
Kim 2018a									Kadooka 2010			I2=0
Kim 2018b									Kim 2017
Lee 2017a									Sanchez 2014
Lee 2017b									Szulińska 2018a
Lee 2017c									Valentini 2015
MacFarlane 2013									WC	SMD (95% CI)	Z-value	Heterogeneity	Tau	Intercept (95%CI)†	Eagerrs'test
Madjd 2016									Chang 2011
Naruszewicz 2002									Higashikawa 2016a
Osterberg 2015									Higashikawa 2016b	-0.06	0.479	Q=30,68	t2=0.097	-3.54 (-9.67 - 2.59)	p=0.23
Rajkumar 2014a									Kadooka 2010	(-0.21 to 0.27)	p=0.632	p=0.004 (df=13)	t=0.31
Rajkumar 2014b									Kadooka 2013a			I2=57.63
Simons 2016									Kadooka 2013b
Szulińska 2018a									Szulińska 2018a
Szulińska 2018b
Tenore 2019a									BMI	SMD (95% CI)	Z-value	Heterogeneity	Tau	Intercept (95%CI)†	Eagerrs'test
Tenore 2019b									Chang 2011
Valentini 2015									Higashikawa 2016a
HbA1c	SMD (95% CI)	Z-value	Heterogeneity	Tau	Intercept (95%CI)†	Eagerrs'test			Higashikawa 2016b	0.053	-0.86	Q=0.042	t2=0	-0.2398 (-0.3861 - -0.0935)	p=0.00608
Gomes 2017									Kadooka 2010	(-0.21, 0.08)	p=0.39	p=1 (df=8)	t=0
Higashikawa 2016a									Kadooka 2013a			I2=0
Higashikawa 2016b	0.067	0.67	Q=10.294	t2=0.02	-3.36655 (-8.4762 - 1.74311)	p=0.1632			Kadooka 2013b
Inoue 2018	(-0.13, 0.26 )	p=0.50	p=0.245 (df=8)	t=0.142					Kim 2017
Ivey 2014a			I2=22.286						Szulińska 2018a
Ivey 2014b									Szulińska 2018b
Kim 2018a									TC	SMD (95% CI)	Z-value	Heterogeneity	Tau	Intercept (95%CI)†	Eagerrs'test
Kim 2018b									Agerholm-Larsen 2000a
Madjd 2016									Agerholm-Larsen 2000b
Weight	SMD (95% CI)	Z-value	Heterogeneity	Tau	Intercept (95%CI)†	Eagerrs'test			Agerholm-Larsen 2000c	0.01	0.06	Q=61.097	t2=0.198	-0.72613 (-4.97492 - 3.52265)	p=0.71943
Agerbaek 1995									Boesmans 2018	(-0.25, 0.26)	p=0.95	p=0 (df=15)	t=0.445
Fabian 2006									Brahe 2015			I2=75.449
Gomes 2017	-0.09	-1.62	Q=25.61	t2=0.005	1.63331 (-0.06388 - 3.3305)	p=0.05851			Chang 2011
Hibberd 2019a	(-0.2, 0.02)	p=0.11	p=0.373 (df=24)	t=0.07					Cox 2014a
Hibberd 2019b			I2=6.285						Greany 2008
Ibrahim 2018a									Higashikawa 2016a
Ibrahim 2018b									Higashikawa 2016b
Inoue 2018									Jones 2012
Kadooka 2010									Lambert 2017
Kawase 2000									Mohammad 2013a
Kim 2000a									Mohammad 2013b
Kim 2000b									Sanchez 2014
Kim 2017									Szulińska 2018a
MacFarlane 2013									LDL	SMD (95% CI)	Z-value	Heterogeneity	Tau	Intercept (95%CI)†	Eagerrs'test
Madjd 2016									Agerholm-Larsen 2000a
Mohammad 2013a									Agerholm-Larsen 2000b
Mohammad 2013b									Agerholm-Larsen 2000c	-0.03	-0.29	Q=41.596	t2=0.079	1.47129 (-0.31403 - 3.25662)	p=0.10078
Sadrzadeh-Yeganeh 2010									Boesmans 2018	(-0.2, 0.15)	p=0.77	p=0.003 (df=20)	t=0.282
Savard 2011a									Brahe 2015			I2=51.918
Savard 2011b									Chang 2011
Simon 2015									Greany 2008
Szulińska 2018a									Higashikawa 2016a
Szulińska 2018b									Higashikawa 2016b
Zarrati 2014a									Jones 2012
Zarrati 2014b									Lambert 2017
Total cholesterol	SMD (95% CI)	Z-value	Heterogeneity	Tau	Intercept (95%CI)†	Eagerrs'test			Lee 2017a
Ahn 2015									Lee 2017b
Brahe 2015									Lee 2017c
Bukowska 1998	-0.32	-1.93	Q=581.368	t2=1.085	-9.50904 (-14.0904 - -4.92767)	p=0.00015			MacFarlane 2013
Cox 2014a	(-0.65, 0.005 )	p=0.054	p=0 (df=41)	t=1.041					Madjd 2016
Cox 2014b			I2=92.948						Mohammad 2013a
Fabian 2006									Mohammad 2013b
Gomes 2017									Naruszewicz 2002
Greany 2008									Sanchez 2014
Hatakka 2008									Szulińska 2018a
Higashikawa 2016a									HDL	SMD (95% CI)	Z-value	Heterogeneity	Tau	Intercept (95%CI)†	Eagerrs'test
Higashikawa 2016b									Agerholm-Larsen 2000a
Inoue 2018									Agerholm-Larsen 2000b
Ivey 2015a									Agerholm-Larsen 2000c	0.02	0.36	Q=3.913	t2=0	-0.40476 (-1.42738 - 0.61787)	p=0.41021
Ivey 2015b									Brahe 2015	(-0.1, 0.14)	p=0.72	p=0.998 (df=15)	t=0
Kawase 2000									Chang 2011			I2=0
Kim 2018a									Cox 2014a
Kim 2018b									Cox 2014b
Klein 2008									Greany 2008
Lambert 2017									Higashikawa 2016a
Lee 2017a									Higashikawa 2016b
Lee 2017b									Jones 2012
Lee 2017c									Lambert 2017
MacFarlane 2013									Mohammad 2013a
Madjd 2016									Mohammad 2013b
Mohammad 2013a									Sanchez 2014
Mohammad 2013b									Szulińska 2018a
Naruszewicz 2002									TAG	SMD (95% CI)	Z-value	Heterogeneity	Tau	Intercept (95%CI)†	Eagerrs'test
Rajkumar 2014a									Agerholm-Larsen 2000a
Rajkumar 2014b									Agerholm-Larsen 2000b
Sadrzadeh-Yeganeh 2010									Agerholm-Larsen 2000c	-0.04	-0.65	Q=9.493	t2=0	1.6753 (0.64642 - 2.70417)	p=0.00342
Savard 2011a									Ahn 2015	(-0.16, 0.08)	p=0.51	p=0.892 (df=16)	t=0
Savard 2011b									Ahn 2015a			I2=0
Simons 2016									Boesmans 2018
Szulińska 2018a									Brahe 2015
Szulińska 2018b									Chang 2011
Tenore 2019a									Cox 2014a
Tenore 2019b									Greany 2008
Trautvetter 2012									Higashikawa 2016a
Usinger 2010a									Higashikawa 2016b
Usinger 2010b									Jones 2012
Valentini 2015									Lambert 2017
Xiao 2003									Lee 2017a
LDL	SMD (95% CI)	Z-value	Heterogeneity	Tau	Intercept (95%CI)†	Eagerrs'test			Sanchez 2014
Ahn 2015									Szulińska 2018a
Brahe 2015									SBP	SMD (95% CI)	Z-value	Heterogeneity	Tau	Intercept (95%CI)†	Eagerrs'test
Fabian 2006	00.014	-0.18	Q=90.024	t2=0.123	-2.79785 (-6.0081 - 0.4124)	p=0.0855			Agerholm-Larsen 2000a
Gomes 2017	(-0.16, 0.13 )	p=0.86	p=0 (df=35)	t=0.351					Agerholm-Larsen 2000b
Greany 2008			I2=61.122						Agerholm-Larsen 2000c	-0.03	-0.33	Q=2.664	t2=0	0.44999 (-1.9599 - 2.85988)	p=0.65149
Hatakka 2008									Chang 2011	(-0.24, 0.17)	p=0.74	p=0.85 (df=6)	t=0
Higashikawa 2016a									Sanchez 2014			I2=0
Higashikawa 2016b									Szulińska 2018a
Inoue 2018									Szulińska 2018b
Ivey 2015a
Ivey2015b									DBP	SMD (95% CI)	Z-value	Heterogeneity	Tau	Intercept (95%CI)†	Eagerrs'test
Kim 2018a									Agerholm-Larsen 2000a
Kim 2018b									Agerholm-Larsen 2000b
Klein 2008									Agerholm-Larsen 2000c	0.11	1.00	Q=2.143	t2=0	1.63105 (0.47757 - 2.78452)	p=0.01498
Lambert 2017									Chang 2011	(-0.1 0.31)	p=0.32	p=0.906 (df=6)	t=0
Lee 2017a									Sanchez 2014			I2=0
Lee 2017b									Szulińska 2018a
Lee 2017c									Szulińska 2018b
MacFarlane 2013
Madjd 2016									CRP	SMD (95% CI)	Z-value	Heterogeneity	Tau	Intercept (95%CI)†	Eagerrs'test
Naruszewicz 2002									Brahe 2015
Nishiyama 2018									Cox 2014a
Rajkumar 2014a									Cox 2014b	0.01	0.1	Q=1.388	t2=0	2.97834 (-0.64023 - 6.5969)	p=0.0713
Rajkumar 2014b									Sanchez 2014	(-0.21 0.23)	p=0.92	p=0.708 (df=3)	t=0
Sadrzadeh-Yeganeh 2010												I2=0
Savard 2011a
Savard 2011b
Simons 2016
Szulińska 2018a									WBC	SMD (95% CI)	Z-value	Heterogeneity	Tau	Intercept (95%CI)†	Eagerrs'test
Szulińska 2018b									Brahe 2015
Tenore 2019a									Cox 2014a
Tenore 2019b									Cox 2014b	0.025	0.22	Q=0.099	t2=0	-0.63361 (-2.34550 - 1.07828)	p=0.25227
Trautvetter 2012									Guillemard 2010	(-0.2, 0.25)	p=0.83	p=0.992 (df=3)	t=0
Usinger 2010a												I2=0
Usinger 2010b
Xiao 2003
HDL	SMD (95% CI)	Z-value	Heterogeneity	Tau	Intercept (95%CI)†	Eagerrs'test
Ahn 2015a
Brahe 2015
Bukowska 1998	-0.06	-0.96	Q=100.738	t2=0.123	-1.91731 (-4.75506 - 0.92045)	p=0.17942
Cox 2014a	(-0.21, 0.07 )	p=0.33	p=0 (df=39)	t=0.351
Cox 2014b			I2=61.286
Fabian 2006
Gomes 2017
Greany 2008
Hatakka 2008
Higashikawa 2016a
Higashikawa 2016b
Inoue 2018
Ivey 2015a
Ivey 2015b
Kawase 2000
Kim 2018a
Kim 2018b
Klein 2008
Lambert 2017
Lee 2017a
Lee 2017b
Lee 2017c
MacFarlane 2013
Madjd 2016
Naruszewicz 2002
Nishiyama 2018
Rajkumar 2014a
Rajkumar 2014b
Sadrzadeh-Yeganeh 2010
Savard 2011a
Savard 2011b
Simons 2016
Szulińska 2018a
Szulińska 2018b
Tenore 2019a
Tenore 2019b
Trautvetter 2012
Usinger 2010a
Usinger 2010b
Xiao 2003
TAG	SMD (95% CI)	Z-value	Heterogeneity	Tau	Intercept (95%CI)†	Eagerrs'test
Ahn 2015
Ahn 2015
Brahe 2015	0.017	0.29	Q=69.056	t2=0.059	1.28219 (-0.93107 - 3.49545)	p=0.24818
Bukowska 1998	(-0.1, 0.13)	p=0.77	p=0.002 (df=39)	t=0.243
Cox 2014a			I2=43.524
Fabian 2006
Gomes 2017
Greany 2008
Hatakka 2008
Higashikawa 2016a
Higashikawa 2016b
Inoue 2018
Ivey 2015a
Ivey 2015b
Kawase 2000
Kim 2000a
Kim 2000b
Klein 2008
Lambert 2017
Lee 2017a
Lee 2017b
Lee 2017c
MacFarlane 2013
Madjd 2016
Naruszewicz 2002
Rajkumar 2014a
Rajkumar 2014b
Sadrzadeh-Yeganeh 2010
Savard 2011a
Savard 2011b
Simons 2016
Szulińska 2018a
Szulińska 2018b
Tenore 2019a
Tenore 2019b
Trautvetter 2012
Usinger 2010a
Usinger 2010b
Valentini 2015
Xiao 2003
SBP	SMD (95% CI)	Z-value	Heterogeneity	Tau	Intercept (95%CI)†	Eagerrs'test
Ahn 2015
Ibrahim 2018a
Ibrahim 2018b	0.003	0.034	Q=14.779	t2=0.005	1.11357 (-1.48753 - 3.71468)	p=0.37188
Ito 2017	(-0.15, 0.15)	p=0.97	p=0.393 (df=14)	t=0.068
Ivey 2015a			I2=5.271
Ivey2015b
Kawase 2000
Lambert 2017
Naruszewicz 2002
Savard 2011a
Savard 2011b
Szulińska 2018a
Szulińska 2018b
Zarrati 2014a
Zarrati 2014b
DBP	SMD (95% CI)	Z-value	Heterogeneity	Tau	Intercept (95%CI)†	Eagerrs'test
Ahn 2015
Ibrahim 2018a
Ibrahim 2018b	-0.17	-1.58	Q=26.177	t2=0.082	0.41545 (-3.8112 - 4.6421)	p=0.83402
Ito 2017	(-0.39, 0.04)	p=0.11	p=0.016 (df=13)	t=0.287
Ivey 2015a			I2=50.339
Ivey 2015b
Lambert 2017
Naruszewicz 2002
Savard 2011a
Savard 2011b
Szulińska 2018a
Szulińska 2018b
Zarrati 2014a
Zarrati 2014b
Uric acid	SMD (95% CI)	Z-value	Heterogeneity	Tau	Intercept (95%CI)†	Eagerrs'test
Cox 2014a
Inoue 2018
Kawase 2000	-0.07	-0.43	Q=1.182	t2=0	1.32155 (-21.24018 - 23.88328)	p=0.59268
	(-0.4, 0.26)	p=0.67	p=0.554 (df=2)	t=0
			I2=0
CRP	SMD (95% CI)	Z-value	Heterogeneity	Tau	Intercept (95%CI)†	Eagerrs'test
Ahn 2015
Brahe 2015
Cox 2014a	-0.06	-0.89	Q=19.073	t2=0	-0.20443 (-2.83107 - 2.42222)	p=0.87194
Cox 2014b	(-0.18, 0.07 )	p=0.37	p=0.452 (df=19)	t=0.017
de Roos 2017			I2=0.38
Inoue 2018
Kim 2018a
Kim 2018b
Lee 2017a
Lee 2017b
Lee 2017c
Macfarlane 2013
Nova 2011
Osterberg 2015
Rajkumar 2014a
Rajkumar 2014b
Simons 2016
Valentini 2015
Zarrati 2014a
Zarrati 2014b
WHR	SMD (95% CI)	Z-value	Heterogeneity	Tau	Intercept (95%CI)†	Eagerrs'test
Gomes 2017
Kadooka 2010
Kim 2018a	-0.157	-0.94	Q=5.028	t2=0.045	2.74613 (-23.98929 - 29.48154)	p=0.70172
Kim 2018b	(-0.48, 0.17 )	p=0.35	p=0.17 (df=3)	t=0.212
			I2=40.339
WBC	SMD (95% CI)	Z-value	Heterogeneity	Tau	Intercept (95%CI)†	Eagerrs'test
Brahe 2015
Cox 2014a
Cox 2014b	0.18	0.84	Q=17.422	t2=0.192	-3.77288 (-11.79787 - 4.25212)	p=0.2618
Gleeson 2012	(-0.24, 0.61 )	p=0.4	p=0.004 (df=5)	t=0.438
Kawase 2000			I2=71.3
Valentini 2015
